# Supplementary material for: Lactobacillus Is Associated With Disease in Pulmonary Arterial Hypertension: A Prospective Cohort Study
Source: Compr Physiol. 2026 Apr 28;16:e70161. doi: 10.1002/cph4.70161 (PMC13124308; doi:10.1002/cph4.70161)
Supplement: Supplementary file 1 — Data S1: cph470161‐sup‐0001‐Supinfo1.csv. [file CPH4-16-e70161-s001.csv]

number	age	gender	race	bmi	pah_rx	ra	mpap	pcwp	co_fick	ci_fick	co_td	ci_td	pvr_fick	pvri_fick	pvr_td	pvri_td	2-Hydroxybutyrate	2-Hydroxyisovalerate	2-Oxoisocaproate	3-Hydroxybutyrate	3-Hydroxyisovalerate	3-Methyl-2-oxovalerate	Acetate	Acetoacetate	Acetone	Alanine	Arabinose	Ascorbate	Asparagine	Choline	Citrate	Creatine	Creatinine	Dimethylamine	Formate	Glucose	Glutamate	Glutamine	Glycine	Histidine	Isobutyrate	Isoleucine	Isopropanol	Lactate	Leucine	Lysine	Mannose	Methanol	Methionine
MMP01	47	Female	White	25.18912987	Dual Oral	5	40	8	3.8	2.5	3.7	2.43	8.421052632	12.8	8.648648649	13.16872428	0.061	0.0034	0.0064	0.1534	0.0018	0.0048	0.0642	0.1072	0.0202	0.2776	0.0274	0.0456	0.0364	0.0132	0.1258	0.0364	0.068	0.0018	0.008	5.201	0.0686	0.4396	0.2286	0.0776	0.0062	0.0514	0.016	1.0144	0.0986	0.0922	0.0408	0.0118	0.017
MMP04	37	Female	White	26.32401109	Triple Oral	5	35	5	4.7	2.68	5.1	2.93	6.382978723	11.19402985	5.882352941	10.23890785	0.049	0.0036	0.0054	0.3316	0.0008	0.0046	0.058	0.1876	0.0354	0.1824	0.019	0.034	0.0242	0.0098	0.1454	0.0336	0.085	0.0032	0.0076	4.5316	0.0526	0.465	0.3208	0.0772	0.0044	0.0372	0.0212	0.8208	0.071	0.0808	0.0422	0.0098	0.0188
MMP05	64	Female	Black or African American	22.0703125	Oral Monotherapy	6	29	9	5	3.19	4.4	2.81	4	6.269592476	4.545454545	7.117437722	0.0458	0.007	0.0048	0.248	0.0056	0.0056	0.0358	0.136	0.0192	0.177	0.0616	0.0488	0.031	0.0116	0.1442	0.0882	0.0782	0.0024	0.0118	4.5258	0.055	0.4776	0.217	0.0718	0.0044	0.0538	0.004	0.8336	0.0922	0.0806	0.1056	0.0132	0.019
MMP08	51	Female	Black or African American	39.97508979	Dual Oral	8	32	15	7.4	3.3	9.3	4.19	2.297297297	5.151515152	1.827956989	4.057279236	0.0896	0.0064	0.0058	0.4274	0.0028	0.0058	0.0224	0.0962	0.0302	0.212	0.0276	0.0162	0.034	0.0136	0.1496	0.041	0.0764	0.002	0.0084	5.0344	0.0552	0.4736	0.1682	0.0772	0.0064	0.0788	0.0032	0.7542	0.1408	0.1264	0.1118	0.0132	0.0232
MMP013	58	Male	White	30.08271323	Triple Parenteral	11	45	14	4.2	1.96	5.9	2.79	7.380952381	15.81632653	5.254237288	11.11111111	0.0515	0.004	0.005	0.05	0.0015	0.0055	0.0215	0.0585	0.022	0.2825	0.0225	0.0345	0.0325	0.0125	0.16	0.0235	0.0835	0.002	0.009	5.51	0.093	0.457	0.26	0.071	0.006	0.051	0.018	0.537	0.103	0.0875	0.0785	0.0145	0.0225
MMP014	31	Female	Black or African American	35.25127502	Dual Oral	13	60	18	4.5	2.26	3.7	1.89	9.333333333	18.5840708	11.35135135	22.22222222	0.0208	0.0056	0.0046	0.0382	0.0016	0.004	0.0216	0.0462	0.0178	0.2896	0.0144	0.0642	0.0226	0.013	0.1224	0.0434	0.0898	0.0006	0.0048	4.597	0.1186	0.4838	0.2072	0.0684	0.0042	0.053	0.0124	1.146	0.091	0.0846	0.0648	0.0362	0.0168
MMP015	28	Male	White	33.34709563	Triple Parenteral	5	50	10	4.9	2.38	6.5	3.14	8.163265306	16.80672269	6.153846154	12.7388535	0.0494	0.0028	0.0048	0.3026	0.001	0.0044	0.0326	0.059	0.0236	0.2274	0.0292	0.0512	0.0302	0.0094	0.1062	0.0372	0.0632	0.0004	0.0072	6.0848	0.0654	0.457	0.1732	0.0838	0.005	0.0568	0.0034	0.6376	0.104	0.0912	0.0754	0.0268	0.0214
MMP017	30	Male	White	22.92650418	Triple Parenteral	1	32	4	3.9	2.22	4.6	2.66	7.179487179	12.61261261	6.086956522	10.52631579	0.069	0.0082	0.0056	0.2418	0.0046	0.0062	0.0342	0.0684	0.1498	0.2368	0.029	0.0082	0.0328	0.0058	0.1158	0.0404	0.0604	0.0004	0.0078	6.0096	0.0896	0.3734	0.1824	0.0646	0.0068	0.0626	0.003	1.2298	0.1122	0.0844	0.0698	0.0084	0.0192
MMP018	41	Female	White	30.33577496	Oral Monotherapy	2	32	10	6.9	3.2	8.9	4.1	3.188405797	6.875	2.471910112	5.365853659	0.0336	0.0038	0.0046	0.123	0.0012	0.0036	0.0404	0.05	0.0236	0.3532	0.024	0.0564	0.0244	0.0132	0.126	0.027	0.0754	0.0006	0.0104	5.0598	0.0972	0.441	0.3098	0.072	0.0058	0.0586	0.0152	1.0074	0.0958	0.0874	0.063	0.0322	0.021
MMP020	64	Female	Other	33.73166481	Triple Parenteral	8	48	14	6.8	3.8	11.7	6.4	5	8.947368421	2.905982906	5.3125	0.0526	0.005	0.0056	1.0288	0.003	0.0068	0.091	0.4286	0.1038	0.1364	0.0572	0.028	0.0304	0.0144	0.2186	0.0778	0.1064	0.0042	0.0192	5.5532	0.033	0.5124	0.2906	0.069	0.0082	0.0512	0.0044	0.5304	0.1112	0.089	0.1686	0.051	0.0202
MMP023	64	Female	Black or African American	16.56658633	Triple Oral	6	29	11	4.4	3.05	4	2.8	4.090909091	5.901639344	4.5	6.428571429	0.0232	0.0064	0.0048	0.1942	0.0018	0.0048	0.1024	0.1066	0.0184	0.1598	0.0288	0.0148	0.0324	0.0112	0.1536	0.0674	0.086	0.0022	0.0164	4.9844	0.0778	0.4374	0.4788	0.0626	0.0036	0.048	0.0108	0.53	0.0974	0.0952	0.071	0.0272	0.021
MMP027	60	Male	White	30.98163562	Triple Parenteral	5	54	7	7.6	3.67	5.5	2.63	6.184210526	12.80653951	8.545454545	17.87072243	0.0364	0.0024	0.0046	0.238	0.001	0.0074	0.1112	0.1782	0.0512	0.1828	0.05	0.0468	0.0256	0.0092	0.109	0.0426	0.085	0.0018	0.0168	4.55	0.1062	0.4522	0.2678	0.067	0.0046	0.046	0.0188	0.5692	0.0994	0.0984	0.101	0.0322	0.0202
MMP028	63	Female	White	23.72365856	Triple Oral	5	33	8	4.7	3.14	3.8	2.52	5.319148936	7.961783439	6.578947368	9.920634921	0.0462	0.007	0.0042	0.143	0.0024	0.0046	0.0554	0.1052	0.0184	0.2366	0.0288	0.049	0.028	0.009	0.0854	0.0908	0.0638	0.0022	0.0136	5.57	0.1164	0.5484	0.5674	0.0854	0.0036	0.0496	0.0114	0.7754	0.1026	0.1122	0.0674	0.0456	0.011
MMP029	64	Female	White	30.59901448	Triple Oral	3	30	11	5.4	2.9	5.4	2.92	3.518518519	6.551724138	3.518518519	6.506849315	0.0262	0.0026	0.004	0.2394	0.001	0.0046	0.0634	0.1248	0.0252	0.3122	0.021	0.0268	0.0326	0.0082	0.1188	0.0492	0.0792	0.0028	0.0156	5.3502	0.1098	0.5972	0.4688	0.0832	0.0044	0.065	0.0106	0.6388	0.1062	0.1238	0.0798	0.0444	0.016
MMP031	58	Female	White	28.02703304	Triple Parenteral	5	30	12	5.3	2.9	5.3	2.96	3.396226415	6.206896552	3.396226415	6.081081081	0.0166	0.0028	0.003	0.4284	0.0016	0.0052	0.0822	0.2212	0.0392	0.2138	0.0434	0.0156	0.031	0.0074	0.1326	0.1076	0.0792	0.0028	0.016	5.5342	0.13	0.4578	0.398	0.0472	0.004	0.0442	0.0178	0.7202	0.0636	0.0934	0.1364	0.0384	0.018
MMP03	58	Female	White	21.09375	Triple Parenteral	2	33	10	7	4.54	6.2	4.02	3.285714286	5.066079295	3.709677419	5.721393035	0.0208	0.01	0.0036	0.1636	0.0016	0.0024	0.1038	0.0254	0.02	0.1466	0.0216	0.0066	0.0346	0.0092	0.0702	0.0646	0.0554	0.002	0.0146	4.9366	0.045	0.5798	0.2938	0.0566	0.0028	0.0268	0.0036	0.5748	0.058	0.0652	0.0622	0.0108	0.0106
MMP06	64	Female	White	25.36943849	Dual Oral	5	40	10	4.5	2.26	4.2	2.14	6.666666667	13.27433628	7.142857143	14.01869159	0.0644	0.0058	0.0048	0.6418	0.0014	0.0044	0.0496	0.2126	0.0352	0.203	0.0272	0.0608	0.0344	0.009	0.2102	0.0244	0.0832	0.0024	0.0092	4.3078	0.0466	0.5118	0.3692	0.0778	0.005	0.055	0.0104	0.722	0.0918	0.0902	0.0616	0.0102	0.0198
MMP07	62	Female	Black or African American	28.47966241	Triple Parenteral	4	26	16	12.4	6.38	8.2	4.23	0.806451613	1.567398119	1.219512195	2.364066194	0.0278	0.0074	0.0034	0.0332	0.0022	0.0052	0.0298	0.0546	0.0342	0.272	0.0446	0.0076	0.033	0.0106	0.0988	0.1002	0.163	0.0084	0.0094	9.0246	0.0666	0.4884	0.2928	0.068	0.0042	0.0702	0.0096	0.746	0.0914	0.0788	0.162	0.0172	0.018
MMP010	36	Female	White	18.63672366	Oral Monotherapy	4	14	8	5.7	3.65	5.5	3.52	1.052631579	1.643835616	1.090909091	1.704545455	0.0386	0.0054	0.0028	0.2174	0.0014	0.0038	0.0344	0.0886	0.0188	0.2374	0.0402	0.025	0.0318	0.0052	0.1262	0.0622	0.049	0.0002	0.011	4.7422	0.0566	0.5432	0.2814	0.0796	0.0052	0.0494	0.0044	0.6368	0.0726	0.0778	0.0728	0.0104	0.0232
MMP011	50	Female	White	27.22135622	Triple Oral	4	30	10	5.4	3	6.8	3.8	3.703703704	6.666666667	2.941176471	5.263157895	0.0594	0.006	0.006	0.2304	0.0024	0.0066	0.01	0.2086	0.0182	0.1632	0.0362	0.0134	0.039	0.0148	0.1088	0.0526	0.1274	0.0046	0.0072	6.2836	0.0654	0.4476	0.4954	0.0694	0.006	0.0644	0.0032	0.5662	0.1048	0.087	0.0792	0.0156	0.0212
MMP019	66	Female	White	37.09259103	Triple Oral	14	39	20	4.3	2.3	7.4	3.95	4.418604651	8.260869565	2.567567568	4.810126582	0.0362	0.0076	0.0044	0.1188	0.0018	0.0058	0.0198	0.0614	0.1866	0.3568	0.038	0.0118	0.0246	0.009	0.1612	0.0212	0.0964	0.0006	0.0114	7.45	0.0916	0.4186	0.1714	0.0642	0.009	0.0744	0.0052	1.9454	0.0822	0.0854	0.0834	0.0426	0.0226
MMP025	36	Male	White	17.64705882	Triple Parenteral	5	61	10	5.4	3.43	6.9	4.35	9.444444444	14.86880466	7.391304348	11.72413793	0.0302	0.0034	0.0042	0.3638	0.005	0.005	0.0568	0.0574	0.1878	0.228	0.0252	0.0448	0.0256	0.009	0.0886	0.0328	0.0868	0.002	0.0128	5.0628	0.0594	0.409	0.3526	0.0508	0.0052	0.0552	0.0754	0.5004	0.0878	0.0988	0.0694	0.032	0.0192
MMP030	43	Male	White	34.93679357	Oral Monotherapy	15	34	15	6	2.77	9.3	4.3	3.166666667	6.859205776	2.043010753	4.418604651	0.0432	0.01	0.0056	0.0226	0.002	0.0068	0.0498	0.0376	0.0096	0.296	0.0226	0.0102	0.026	0.011	0.1136	0.0366	0.093	0.0024	0.0132	4.8972	0.05	0.5384	0.1724	0.084	0.008	0.0784	0.002	1.2878	0.123	0.092	0.107	0.0326	0.0152
MMP016	39	Female	White	22.02826456	Triple Oral	7	48	16	6.9	4.27	9	5.56	4.637681159	7.494145199	3.555555556	5.755395683	0.0468	0.0028	0.0042	0.1184	0.002	0.0042	0.0338	0.0896	0.0146	0.2028	0.0278	0.0578	0.0382	0.0154	0.0776	0.035	0.085	0.0004	0.0108	5.0798	0.0476	0.3862	0.3088	0.0664	0.0048	0.0574	0.0038	0.5612	0.0904	0.0902	0.0602	0.0222	0.0252
MMP021	65	Male	White	37.09747668	Oral Monotherapy	6	28	12	6.4	2.6	7.4	3	2.5	6.153846154	2.162162162	5.333333333	0.0518	0.004	0.0038	0.0674	0.0016	0.0038	0.0342	0.0448	0.0228	0.3302	0.0298	0.0278	0.0322	0.0148	0.1368	0.0276	0.0638	0.0022	0.01	6.1628	0.0832	0.4648	0.229	0.0852	0.0078	0.0464	0.017	1.0626	0.1034	0.088	0.0916	0.0118	0.022
MMP022	61	Male	White	31.7716265	Oral Monotherapy	8	20	13	7	3.05	8.3	3.64	1	2.295081967	0.843373494	1.923076923	0.0486	0.0032	0.0042	0.1314	0.0014	0.002	0.0656	0.1118	0.0272	0.2672	0.0238	0.0794	0.0336	0.009	0.1022	0.0248	0.0912	0.0026	0.0188	4.4432	0.103	0.4254	0.134	0.0744	0.0082	0.0642	0.005	0.6482	0.1106	0.1034	0.0692	0.0396	0.0184
MMP026	35	Female	White	23.1206236	None	9	18	11	5.4	2.9	5.1	2.7	1.296296296	2.413793103	1.37254902	2.592592593	0.0302	0.007	0.0046	0.0986	0.001	0.0062	0.0618	0.0752	0.015	0.2902	0.027	0.0566	0.0296	0.0074	0.1162	0.0242	0.0602	0.0018	0.0142	5.5986	0.0764	0.4536	0.224	0.0622	0.005	0.0566	0.01	0.8826	0.0686	0.0764	0.0634	0.047	0.0146
MMP032	72	Female	White	32.96656124	Dual Oral	5	35	7	5.5	3.06	5.7	3.18	5.090909091	9.150326797	4.912280702	8.805031447	0.0568	0.005	0.0088	0.0286	0.006	0.0096	0.073	0.1012	0.0284	0.4328	0.0322	0.0222	0.0352	0.009	0.083	0.0574	0.0534	0.0024	0.019	5.6452	0.102	0.4244	0.1926	0.1054	0.0102	0.092	0.0172	2.7246	0.1366	0.1116	0.0538	0.0592	0.0338
[truncated: 16 more columns]
